# Supplementary material for: Genome composition and GC content influence loci distribution in reduced representation genomic studies
Source: BMC Genomics. 2024 Apr 25;25:410. doi: 10.1186/s12864-024-10312-3 (PMC11046876; doi:10.1186/s12864-024-10312-3)
Supplement: Supplementary file 1 — Supplementary Material 1: Data S1 [file 12864_2024_10312_MOESM1_ESM.xlsx]

## Sheet: Supplementary Data
Data S1: Species selected for the study metadata. For each species we provide the genome assembly accession number, if there was an annotation file available, the supergroup and group assigned, its genome size in Gb, percentage of GC content, genome assembly features and results of the different enzymes for the in-silico digestions.																																	Intergenic									Intronic
								Genome assembly features													AlfI digestion				CspCI digestion				BaeI digestion				Alf			CspCI			BaeI			Alf			CspCI			BaeI
Species	Common name	Authors	DOI	Genome assembly	GFF	Supergroup	Group	Genome size	GC content	number of scaffolds	L50	N50	number of genes	coding genes	lncRNA	snoRNA	tRNA	Intergenic bp	Intronic bp	Exonic bp	Total loci	Unique loci	S-selected loci	W-selected loci	Total loci	Unique loci	S-selected loci	W-selected loci	Total loci	Unique loci	S-selected loci	W-selected loci	N-selected	S-selected	W-selected	N-selected	S-selected	W-selected	N-selected	S-selected	W-selected	N-selected	S-selected	W-selected	N-selected	S-selected	W-selected	N-selected	S-selected
Actinidia chinensis	Chinese gooseberry	Wu et al., 2019	10.1038/s41438-019-0202-y	GCA_009663005.1	NO	Plants	Plants	0.653	35.64	1720	15	19960000	-	-	-	-	-	-	-	-	59234	51543	9145	17553	50806	44388	8070	14894	21028	18676	3080	6586	-	-	-	-	-	-	-	-	-	-	-	-	-	-	-	-	-
Acyrthosiphon pisum	Pea aphid	Li et al., 2019	10.1093/molbev/msz138	GCF_005508785.1	YES	Protostomes	Arthropods	0.541	31.29	21920	2	123300000	20603	17963	2229	61	350	324071100	180304969	36761505	20874	16444	3031	5532	14758	11683	2259	3929	15706	12425	2222	4292	8046	1489	2688	5339	1032	1769	6094	1066	2110	5224	883	1852	3629	629	1339	4247	706
Aedes aegypti	Yellow fever mosquito	Matthews et al., 2018	10.1038/s41586-018-0692-z	GCA_002204515.1	YES	Protostomes	Arthropods	1.278	38.17	2310	2	409800000	19241	14264	4044	0	933	609288179	632579164	36864761	100829	68619	12862	22276	52970	35222	6824	11587	32692	21829	3877	7380	26584	4913	8741	13795	2675	4579	8599	1483	2953	34112	6209	11317	17157	3101	5825	10665	1794
Aegilops tauschii	Tausch's goatgrass	Luo et al., 2017	10.1038/nature24486	GCA_002575655.2	YES	Plants	Plants	4.218	46.42	68538	2228	468757	51061	39740	9617	0	1704	4155871790	102102254	69347581	264564	191507	50349	49848	133801	96135	23213	27289	115612	41851	8992	12647	149894	40672	38105	79097	19439	22079	33009	7202	9860	17202	3475	5514	7678	1475	2598	4267	729
Alca torda	Razorbill	Kersten et al., 2021	10.1038/s42003-021-02415-4	GCA_008658365.1	NO	Deuterostomes	Birds	1.178	42.69	95	4	83700000	-	-	-	-	-	-	-	-	282527	277899	64417	78912	93449	91829	19567	27696	49507	48897	9503	15911	-	-	-	-	-	-	-	-	-	-	-	-	-	-	-	-	-
Anolis carolinensis	Green anole	Alföldi et al., 2011	10.1038/nature10390	GCA_000090745.2	NO	Deuterostomes	Lepidosaurs	1.799	40.82	6457	5	142200000	-	-	-	-	-	-	-	-	208224	139471	24185	48567	108938	103168	18533	35332	41913	40783	8452	16863	-	-	-	-	-	-	-	-	-	-	-	-	-	-	-	-	-
Anopheles gambiae	African malaria mosquito	Sharakhova et al., 2007	10.1186/gb-2007-8-1-r5	GCF_000005575.2	YES	Protostomes	Arthropods	0.265	44.52	8090	3	48530000	13247	12769	0	6	472	191347767	51134521	22544756	59468	53026	13067	13558	19172	16419	3978	4399	13502	11661	2843	3103	32998	7928	8740	10850	2545	2931	7215	1603	2108	10536	2538	2801	3494	860	958	2183	498
Aquila chrysaetos	Golden eagle	Mead et al., 2021	10.12688/wellcomeopenres.16631.1	GCA_900496995.4	YES	Deuterostomes	Birds	1.233	42.2	142	9	46650000	20493	15400	4542	201	350	566558100	573044127	63852624	304441	300116	68824	85896	97011	95256	19620	29176	51959	51273	9804	16798	128803	29364	37045	41293	8350	12641	21694	4100	7132	150421	33766	43724	46934	9606	14556	26010	4871
Arabidopsis thaliana	Thale cress	Sloan et al., 2018	10.1105/tpc.18.00024	GCF_000001735.4	YES	Plants	Plants	0.12	36.05	7	3	23450000	33389	28540	3878	287	684	45872665	18395881	55400088	10081	9363	1620	3342	9769	9064	1651	3124	5181	4855	881	1686	1520	233	573	1805	269	763	1054	147	429	834	106	366	644	65	266	475	54
Asterias rubens	Common starfish	Wellcome Sanger Institute, 2019	Direct Submission	GCA_902459465.3	NO	Deuterostomes	Echinoderms	0.417	38.77	150	9	20550000	-	-	-	-	-	-	-	-	40061	34926	6282	11853	26142	22792	3998	7810	16227	14169	2461	4951	-	-	-	-	-	-	-	-	-	-	-	-	-	-	-	-	-
Brassica oleracea	Cabbage	Parkin et al., 2014	10.1186/gb-2014-15-6-r77	GCA_000695525.1	YES	Plants	Plants	0.488	37.33	32886	5	44050000	49563	40626	7942	0	995	381610152	41830156	65513852	44908	32710	5642	11742	42773	31596	5128	11477	23772	18342	2866	6936	18443	3031	6884	18529	2769	7126	11627	1636	4700	2604	378	1061	2484	298	1013	1613	198
Caenorhabditis elegans	C. elegans	C. Elegans sequencing consortium, 1998	10.1126/science.282.5396.2012	GCA_000002985.3	YES	Protostomes	Nematodes	0.1	35.43	7	3	17490000	45507	44328	199	346	634	34078340	36446665	29761396	7733	7157	1285	2366	5763	5379	1052	1706	2931	2729	527	831	1618	278	566	1034	180	376	550	105	192	1509	252	493	899	145	322	634	96
Calypte anna	Anna's hummingbird	Rhie et al., 2021	10.1038/s41586-021-03451-0	GCA_003957555.2	YES	Deuterostomes	Birds	1.059	41.63	159	4	70660000	16067	14558	1130	183	196	555826712	460339249	43521298	232531	228645	47433	70228	84560	82526	16533	25966	41111	40432	7349	13695	111759	22893	34761	40868	8050	12937	19512	3457	6721	104082	21230	32207	36333	7198	11553	18552	3341
Camarhynchus parvulus	Small tree-finch	Direct Submission (Uppsala university)	Direct Submission	GCA_901933205.1	YES	Deuterostomes	Birds	1.051	42.38	1345	6	70340000	16636	15750	487	186	213	519804108	481001057	50804663	222586	219954	46460	66766	82682	81386	16007	26045	35761	35344	6442	11896	103030	21402	31412	39419	7713	12640	16347	2935	5587	102855	21325	31889	36778	7131	11835	16752	3005
Canis lupus familiaris	Dog	Lindblad-Toh et al., 2005	10.1038/nature04338	GCA_000002285.4	NO	Deuterostomes	Mammals	2.312	41.26	3268	15	62980000	-	-	-	-	-	-	-	-	287414	280086	67027	78252	155536	151787	33001	45620	69671	68252	13346	22176	-	-	-	-	-	-	-	-	-	-	-	-	-	-	-	-	-
Cannabis sativa	Cannabis	Grassa et al., 2021	10.1111/nph.17243	GCF_900626175.2	YES	Plants	Plants	0.876	36.15	221	5	76970000	29813	24645	3082	1595	491	780064617	53264029	42819003	32768	25970	4437	9198	34494	26920	5076	8977	13896	11009	1854	3768	17524	3127	6039	18888	3606	6211	7566	1302	2545	2506	319	1045	2265	340	844	1176	151
Capsicum annuum	Chilli pepper	Qin et al., 2014	10.1073/pnas.1400975111	GCA_000710875.1	YES	Plants	Plants	2.935	35.41	1627	6	211700000	37005	27779	8430	0	796	2738586959	145166603	52130601	111928	99656	16072	36267	121742	108565	17205	39985	71582	65390	9572	25118	75448	12247	27452	89746	13977	33326	55929	8121	21607	12641	1912	4708	10588	1691	4004	5657	816
Capsicum baccatum	Aji	Kim et al., 2017	10.1186/s13059-017-1341-9	GCA_002271885.2	YES	Plants	Plants	3.215	35.42	23260	7	223300000	35853	35853	0	0	0	3052766528	122486253	40357758	115039	101229	16050	36940	124138	111260	17543	41105	74033	67803	9790	26168	84748	13358	31051	99165	15498	36821	61659	8836	23906	8750	1295	3277	6675	963	2598	3661	524
Carassius auratus	Goldfish	Chen et al., 2019	10.1126/sciadv.aav0547	GCA_003368295.1	YES	Deuterostomes	Fishes	1.82	37.48	6216	32	22760000	76285	60164	8991	443	6687	920495904	749502946	150636200	237403	164246	29804	55087	92185	62667	11127	21809	47458	32955	5739	11495	59434	10544	20322	23789	4107	8305	11852	1953	4244	77964	13472	27124	27867	4653	10080	14504	2370
Cervus elaphus	Red deer	Bana et al., 2018	10.1007/s00438-017-1412-3	GCA_002197005.1	YES	Deuterostomes	Mammals	3.438	44.86	11479	13	61630000	22846	22550	91	0	205	2911206758	500205107	27211743	230315	226191	52679	64744	126294	123720	26397	37846	59050	58058	11225	18995	182384	41708	52979	100898	21231	31082	46932	9015	15397	35354	8363	10096	19319	4225	5905	9687	1811
Channa argus	Northern snakehead	Ou et al., 2021	10.1093/gigascience/giab070	GCA_004786185.1	YES	Deuterostomes	Fishes	0.644	39.86	562	11	27760000	22593	22593	0	0	0	360032733	246561694	37535232	114304	110618	20661	36228	49615	47346	8495	15872	22550	21517	3815	7251	47299	8692	15862	19910	3490	6746	8959	1618	3059	51983	9195	17597	21884	3686	7556	10146	1667
Chrysemys picta	Midland painted turtle	Badenhorst et al., 2015	10.1093/gbe/evv119	GCA_000241765.5	YES	Deuterostomes	Testudines	2.481	44.81	78595	74	6661484	24875	20660	3461	286	468	1278964653	1020139551	66662367	377780	363879	79458	109045	157484	151555	30875	47446	74990	72529	13639	23739	169697	36984	50612	71978	14777	22415	33298	6294	10841	174506	37644	53195	71979	14430	22810	35487	6497
Ciona intestinalis	Vase tunicate	Satou et al., 2008	10.1093/gbe/evz228	GCF_000224145.3	YES	Deuterostomes	Tunicates	0.115	36.02	1272	9	5046917	16300	13833	1960	34	473	26103383	57821506	31302412	11979	11158	1802	4068	7873	7300	1329	2471	5076	4781	799	1748	1862	299	660	1081	194	345	775	116	290	3726	501	1535	2003	300	753	1560	241
Corvus moneduloides	New caledonian crow	Dussex et al., 2021	10.1111/mec.15775	GCA_009650955.1	YES	Deuterostomes	Birds	1.112	42.77	105	6	74420000	20680	14355	5889	189	247	533374033	516424885	62935176	244079	238799	51412	71847	90313	87829	17665	27475	41677	40921	7323	13872	95128	20178	28676	35747	7156	11273	16001	2853	5352	123056	25963	37884	44404	8793	13947	21473	3718
Crassostrea virginica	Eastern oyster	Guo et al., 2018	10.2983/035.037.0407	GCA_002022765.4	YES	Protostomes	Molluscs	0.684	34.82	11	4	75940000	38838	33501	4750	0	587	299907315	301566861	83266952	50787	34781	4946	13329	30628	20562	3182	7871	27429	19008	2949	7132	12537	1782	4785	6924	1018	2785	6676	965	2604	14683	1834	6008	7482	1000	3062	7499	1021
Crotalus viridis	Prairie rattlesnake	Pasquesi et al., 2018	10.1038/s41467-018-05279-1	GCA_003400415.2	NO	Deuterostomes	Lepidosaurs	1.34	39.36	7043	3	170700000	-	-	-	-	-	-	-	-	163626	158424	28861	54366	80794	77728	14539	26559	32685	31612	5085	11532	-	-	-	-	-	-	-	-	-	-	-	-	-	-	-	-	-
Cucurbita pepo	Pumpkin	Montero-Pau et al., 2018	10.1111/pbi.12860	GCF_002806865.1	YES	Plants	Plants	0.261	37.25	25263	10	9693336	35017	28807	2533	443	3234	146887207	62274069	52193483	21059	17409	3146	5782	18070	14872	2694	5003	7454	6179	1068	2113	4310	783	1389	5166	864	1823	2164	360	734	3702	570	1382	2894	412	1121	1435	198
Cyprinus carpio	Common carp	Xu et al., 2014	10.1038/ng.3098	GCF_000951615.1	YES	Deuterostomes	Fishes	1.713	37.32	9378	48	7674350	60139	48254	10287	0	1598	1076969813	545977195	90711003	227024	151071	27890	50308	85605	56593	10265	19162	89930	29839	5341	10249	70650	12771	23949	26817	4750	9219	13772	2317	4924	59073	10325	20516	21249	3638	7430	11063	1847
Danaus plexippus	Monarch butterfly	Gu et al., 2019	10.1016/j.cub.2019.09.056	GCF_009731565.1	NO	Protostomes	Arthropods	0.248	32.1	4115	12	9043678	-	-	-	-	-	-	-	-	11423	10031	1857	3304	7108	6224	1097	2168	7496	6582	1129	2289	-	-	-	-	-	-	-	-	-	-	-	-	-	-	-	-	-
Danio rerio	Zebrafish	Howe et al., 2013	10.1038/nature12111	GCA_000002035.4	YES	Deuterostomes	Fishes	1.679	36.64	1923	14	52120000	47026	31105	6250	0	9671	980606322	898276159	89607990	160338	102347	17780	35601	61963	38170	6508	13694	29304	18409	3012	6665	35267	5906	12503	13485	2235	4858	6151	930	2264	53088	8773	19122	19058	3068	7086	9146	1396
Drosophila melanogaster	Vinegar fly	Mathews et al 2015	10.1534/g3.115.018929	GCF_000001215.4	YES	Protostomes	Arthropods	0.144	42.08	1870	3	25280000	17521	14549	2353	300	319	52782118	57306438	33637446	32341	30021	6915	8201	14835	13700	3312	3634	4983	4332	979	1278	7457	1710	2104	3513	878	902	1002	225	324	10767	2352	3159	5096	1105	1416	1502	295
Epinephelus moara	Kelp grouper	Zhou et al., 2019	10.1007/s10126-020-10003-6	GCA_006386435.1	NO	Deuterostomes	Fishes	1.03	41.53	4562	11	42120000	-	-	-	-	-	-	-	-	166371	159819	31871	49484	67213	63876	12251	20675	33451	31860	5992	10325	-	-	-	-	-	-	-	-	-	-	-	-	-	-	-	-	-
Geotrypetes seraphini	Gaboon caecilian	Ovchinnikov et al., 2022	10.1093/molbev/msad102	GCA_902459505.1	NO	Deuterostomes	Amphibians	3.779	43.25	163	5	272300000	-	-	-	-	-	-	-	-	371648	337869	63506	111305	163368	144922	28508	46919	81534	72939	12788	25188	-	-	-	-	-	-	-	-	-	-	-	-	-	-	-	-	-
Gopherus evgoodei	Goode's thornscrub tortoise	Rhie et al., 2021	10.1038/s41586-021-03451-0	GCA_007399415.1	YES	Deuterostomes	Testudines	2.298	44.21	383	5	145800000	25154	19614	4009	334	1197	1157660798	1072666114	68237297	391523	377896	81255	114287	160145	154569	30968	48966	77307	74882	13705	24868	168610	35606	51662	70291	14102	22377	32779	5993	10903	188595	40513	57135	76395	15095	24302	38260	6893
Gorilla gorilla	Western lowland gorilla	Gordon et al., 2016	10.1126/science.aae0344	GCA_008122165.1	NO	Deuterostomes	Mammals	3.044	40.78	40711	9	140000000	-	-	-	-	-	-	-	-	325626	302854	68866	87248	177285	164814	34955	50618	75637	70296	13319	23579	-	-	-	-	-	-	-	-	-	-	-	-	-	-	-	-	-
Gouania willdenowi	Blunt-snouted clingfish	Wellcome Sanger Institute, 2018	Direct Submission	GCA_900634775.1	YES	Deuterostomes	Fishes	0.937	38.45	441	11	38970000	26871	22742	2295	217	1617	391901638	481152135	64097020	95814	82470	15925	26192	45117	37392	7006	12491	23127	19063	3420	6466	27109	5049	8880	12971	2340	4392	6217	1098	2206	41747	7648	13846	18474	3311	6370	9568	1551
Homo sapiens	Human	Cole at al., 2008	10.1186/gb-2008-9-5-r78	GCA_000001405.28	YES	Deuterostomes	Mammals	3.272	41.48	639	9	144800000	42318	12462	28670	589	597	1964711243	1208334782	99043180	347612	301709	68226	87752	189598	164553	34704	50757	79946	70816	13335	23722	116364	25023	34892	66215	13603	20854	27674	5011	9406	158856	35793	46673	85667	17962	26480	38156	7090
Leptobrachium leishanense	Leishan spiny toad	Li et al., 2019	10.1038/s41467-019-13531-5	GCA_009667805.1	NO	Deuterostomes	Amphibians	3.549	43.753	5302	4	394700000	-	-	-	-	-	-	-	-	290183	243426	48402	77689	135921	111154	21020	36579	82567	66616	12690	21967	-	-	-	-	-	-	-	-	-	-	-	-	-	-	-	-	-
Lonchura striata	White-rumped munia	Colquitt et al., 2018	10.1093/gigascience/giy008	GCA_005870125.1	NO	Deuterostomes	Birds	1.06	41.83	3014	99	2991276	-	-	-	-	-	-	-	-	223128	218184	46523	65950	82297	80037	15904	25433	36452	35661	6404	12186	-	-	-	-	-	-	-	-	-	-	-	-	-	-	-	-	-
Malurus cyaneus	Superb fairy-wren	Peñalba et al., 2020	10.1111/1755-0998.13124	GCA_009741485.1	NO	Deuterostomes	Birds	1.078	41.86	4330	5	67840000	-	-	-	-	-	-	-	-	227754	216801	46479	64964	85459	80938	16426	25234	36498	34925	6427	11855	-	-	-	-	-	-	-	-	-	-	-	-	-	-	-	-	-
Microcaecilia unicolor	Tiny cayenne caecilian	Ovchinnikov et al., 2022	10.1093/molbev/msad102	GCA_901765095.1	YES	Deuterostomes	Amphibians	4.685	44.07	1081	4	373000000	25465	21148	2975	259	1083	2214042701	2414470248	57426471	473719	397647	74296	131950	212961	174790	33354	57477	111190	91928	16408	30892	167817	30697	56762	74058	13771	24848	38320	6666	13070	215334	40625	70833	94333	18230	30685	50050	9044
Mus musculus	House mouse	Church et al., 2009	10.1371/journal.pbio.1000112	GCA_000001635.9	NO	Deuterostomes	Mammals	2.728	41.88	239	9	127100000	-	-	-	-	-	-	-	-	335432	305722	66488	89544	172488	157010	31645	49481	87546	80153	15588	26170	-	-	-	-	-	-	-	-	-	-	-	-	-	-	-	-	-
Neostethus bicornis	N. bicornis	Wellcome Sanger Institute, 2019	Direct Submission	GCA_902685375.1	NO	Deuterostomes	Fishes	0.778	40.67	107	12	29120000	-	-	-	-	-	-	-	-	80119	74616	13982	24272	37428	34330	6173	11758	18614	16642	3075	5546	-	-	-	-	-	-	-	-	-	-	-	-	-	-	-	-	-
Olea europaea	Common olive	Unver et al., 2017	10.1073/pnas.1708621114	GCA_002742605.1	YES	Plants	Plants	1.141	36.77	41226	22	12400000	44493	38371	5564	0	558	967769213	109433872	63942179	68030	56580	9554	20195	60445	50044	8551	18170	26383	22217	3517	7970	34287	5938	12141	34750	5846	12813	15165	2412	5422	9397	1331	3714	6454	944	2552	3301	455
Ooceraea biroi	Clonal raider ant	McKenzie et al., 2018	10.1101/gr.237123.118	GCF_003672135.1	YES	Protostomes	Arthropods	0.224	41.31	139	6	16890000	13755	11786	1751	16	202	75045354	109436633	39394478	40760	37386	8747	10272	10085	9041	2206	2461	13955	12671	2806	3703	8960	2182	2467	2271	567	613	3159	682	930	18924	4389	5214	4008	936	1142	5870	1284
Ornithorhynchus anatinus	Duck-billed platypus	Zhou et al., 2021	10.1038/s41586-020-03039-0	GCA_004115215.4	YES	Deuterostomes	Mammals	1.859	46.17	305	7	83240000	30047	17558	5478	6283	728	956210270	849906484	52435836	151029	147683	31602	44578	90469	88388	18678	27078	33544	32941	6375	10823	60501	12491	18913	37658	7636	11722	13724	2436	4664	75897	15993	23025	45599	9734	13963	16828	3324
Oryza sativa	Rice	Kawahara et al., 2013	10.1186/1939-8433-6-4	GCF_001433935.1	NO	Plants	Plants	0.374	43.68	15	6	29870000	-	-	-	-	-	-	-	-	57818	52405	11090	16036	27845	24836	5287	7909	14690	13344	2524	4420	-	-	-	-	-	-	-	-	-	-	-	-	-	-	-	-	-
Parambassis ranga	Indian glassfish	Wellcome Sanger Institute, 2019	Direct Submission	GCA_900634625.1	YES	Deuterostomes	Fishes	0.551	42.54	156	10	22820000	27433	23721	1603	185	1924	245639191	240006949	65366819	105605	97021	19166	30682	37483	33823	6419	11047	18680	16971	3157	5422	34290	6570	11222	11628	2149	3858	5749	1008	1868	46466	8757	15239	15586	2752	5276	7681	1337
Passer domesticus	House sparrow	Hagen et al., 2020	10.1111/1755-0998.13134	GCA_001700915.1	NO	Deuterostomes	Birds	1.042	41.18	2301	5	68830000	-	-	-	-	-	-	-	-	218734	216694	46063	65538	82355	81422	15967	25822	35564	35234	6443	12011	-	-	-	-	-	-	-	-	-	-	-	-	-	-	-	-	-
Pecten maximus	Great scallop	Kenny et al., 2020	10.1093/gigascience/giaa037	GCF_902652985.1	NO	Protostomes	Molluscs	0.918	36.66	3983	10	44800000	-	-	-	-	-	-	-	-	50505	41519	6201	15610	41704	32764	5216	11867	63222	46526	7221	16098	-	-	-	-	-	-	-	-	-	-	-	-	-	-	-	-	-
Peromyscus maniculatus	Praire deer mouse	Harringmeyer et al., 2022	10.1038/s41559-022-01890-0	GCA_003704035.3	YES	Deuterostomes	Mammals	2.512	42.66	30921	180	3905402	25142	21417	3221	0	504	1657071287	914395420	59074313	320361	301963	68923	85677	166454	156971	32717	47959	81524	77097	15626	24296	159104	34737	46964	87529	17703	27404	42335	8214	13862	126033	29487	34894	61511	13051	18468	31320	6480
Peromyscus polionotus	Oldfield mouse	Wooldridge et al., 2022	10.1073/pnas.2202862119	GCA_003704135.2	NO	Deuterostomes	Mammals	2.645	42.92	5292	9	105200000	-	-	-	-	-	-	-	-	307927	302254	68572	85743	159910	156987	32745	47864	78540	77237	15592	24092	-	-	-	-	-	-	-	-	-	-	-	-	-	-	-	-	-
Phenacoccus solenopsis	Cotton mealybug	Li et al., 2020	10.1111/1755-0998.13232	GCA_009761765.1	NO	Protostomes	Arthropods	0.292	33.59	588	3	48940000	-	-	-	-	-	-	-	-	15785	12600	2132	4504	8765	7084	1250	2407	13112	11035	1881	3805	-	-	-	-	-	-	-	-	-	-	-	-	-	-	-	-	-
Phocoena sinus	Vaquita	Morin et al., 2021	10.1111/1755-0998.13284	GCA_008692025.1	NO	Deuterostomes	Mammals	2.371	41.39	65	8	115400000	-	-	-	-	-	-	-	-	261681	257474	61160	72101	148615	146057	32050	43707	70445	69394	13669	22537	-	-	-	-	-	-	-	-	-	-	-	-	-	-	-	-	-
Phyllostomus discolor	Pale spear-nosed bat	Jebb et al., 2020	10.1038/s41586-020-2486-3	GCA_004126475.3	NO	Deuterostomes	Mammals	2.108	42.43	141	6	109700000	-	-	-	-	-	-	-	-	300685	294641	76909	76197	146258	142964	32533	41417	62571	61495	12468	19440	-	-	-	-	-	-	-	-	-	-	-	-	-	-	-	-	-
Podarcis muralis	Common wall lizard	Andrade et al., 2019	10.1073/pnas.1820320116	GCA_004329235.1	YES	Deuterostomes	Lepidosaurs	1.51	44.21	2161	7	92200000	25562	20225	4419	240	678	724954626	717232003	68833540	281991	255518	51545	79689	119108	107561	21994	33246	39264	35570	6585	11742	102154	20416	31928	43899	9016	13425	13884	2530	4578	133366	26438	42370	54820	10947	17278	18627	3384
Pomacea canaliculata	Golden apple snail	Liu et al., 2018	10.1093/gigascience/giy101	GCF_003073045.1	YES	Protostomes	Molluscs	0.44	40.62	24	6	31530000	24194	20457	3327	71	339	150263696	215279379	74616549	71899	68652	14124	21101	32838	31206	6421	9697	22315	21011	4272	6542	18037	3862	5277	8721	1803	2675	6301	1333	1961	31190	6087	10117	13609	2630	4416	9585	1809
Populus trichocarpa	Black cottonwood	Tuskan et al., 2006	10.1126/science.1128691	GCA_000002775.3	YES	Plants	Plants	0.434	34.14	1447	8	19190000	35416	30693	3677	422	624	304394514	68050160	61845174	41225	34787	5873	12270	28946	23974	4392	8115	10752	9003	1399	3301	13479	2339	4596	11719	2086	3991	4146	632	1576	7648	1092	3031	3586	516	1432	1694	208
Pristis pectinata	Smalltooth sawfish	Vertebrate Genomes Project, 2019	Direct Submission	GCA_009764475.2	NO	Deuterostomes	Fishes	2.267	42.44	173	10	101300000	-	-	-	-	-	-	-	-	325715	319168	55147	112211	165566	162210	28301	56145	70586	69189	11788	24470	-	-	-	-	-	-	-	-	-	-	-	-	-	-	-	-	-
Pyxicephalus adspersus	African bullfrog	Denton et al., 2018	10.1101/329847	GCA_004786255.1	NO	Deuterostomes	Amphibians	1.563	39.22	5411	5	145900000	-	-	-	-	-	-	-	-	221668	214872	37103	75042	90349	86866	14716	30633	51367	49579	8208	17824	-	-	-	-	-	-	-	-	-	-	-	-	-	-	-	-	-
Rhinolophus ferrumequinum	Greater horseshoe bat	Jebb et al., 2020	10.1038/s41586-020-2486-3	GCA_004115265.2	NO	Deuterostomes	Mammals	2.075	40.58	135	11	87650000	-	-	-	-	-	-	-	-	257598	253919	60179	71094	148954	146562	32077	43697	66989	66165	13107	21123	-	-	-	-	-	-	-	-	-	-	-	-	-	-	-	-	-
Rhopalosiphum maidis	Corn leaf aphid	Chen et al., 2019	10.1093/gigascience/giz033	GCF_003676215.2	YES	Protostomes	Arthropods	0.326	27.67	220	2	93290000	12921	11894	733	47	247	160654359	138986993	26381803	10814	9666	1781	3328	7500	6535	1289	2158	8138	7197	1276	2498	3872	703	1355	2475	511	815	3020	503	1103	3540	614	1255	2253	353	796	2654	423
Ruditapes philippinarum	Pacific palourde	Mun et al., 2017	10.1093/gbe/evx096	GCA_009026015.1	NO	Protostomes	Molluscs	1.123	32.26	26963	11	43750000	-	-	-	-	-	-	-	-	64597	56353	8289	21988	29764	26114	3805	10216	31524	27824	3849	11294	-	-	-	-	-	-	-	-	-	-	-	-	-	-	-	-	-
Sinonovacula constricta	Chinese razor clam	Ran et al., 2019	10.1111/1755-0998.13086	GCA_007844125.1	NO	Protostomes	Molluscs	1.22	35.34	362	8	65590000	-	-	-	-	-	-	-	-	110649	79377	11627	30602	55742	39714	6218	14727	50116	34683	5502	12968	-	-	-	-	-	-	-	-	-	-	-	-	-	-	-	-	-
Solanum tuberosum	Potato	Potato Genome Sequencing Consortium. et al., 2011	10.1038/nature10158	GCF_000226075.1	YES	Plants	Plants	0.705	35.6	14854	158	1303249	31579	27420	3344	0	815	566855804	91123628	47954979	40807	35030	5505	13163	40024	33980	5862	11775	20487	17467	2646	6598	17377	2819	6630	20748	3660	7101	11015	1649	4229	7941	1133	3126	6309	931	2465	3262	470
Solenopsis invicta	Red imported fire ant	Wurm et al., 2011	10.1073/pnas.1009690108	GCF_016802725.1	NO	Protostomes	Arthropods	0.378	36.39	66904	101	706630	-	-	-	-	-	-	-	-	44161	39768	8775	11857	12669	11324	2483	3410	15883	14575	3089	4488	-	-	-	-	-	-	-	-	-	-	-	-	-	-	-	-	-
Sphaeramia orbicularis	Orbiculate cardinalfish	Gould et al., 2022	10.1093/gbe/evac044	GCF_902148855.1	YES	Deuterostomes	Fishes	1.345	37.93	340	11	57050000	28580	24458	3047	194	881	630547430	640741322	71373890	123320	107169	19800	35422	59946	50812	8956	17858	34765	29046	5227	9967	36496	6533	12311	17663	3036	6234	9915	1705	3515	55928	9818	19092	25852	4279	9454	14692	2456
Spodoptera litura	Cotton leafworm	Liu et al., 2019	10.1016/j.ibmb.2019.04.012	GCA_002706865.1	YES	Protostomes	Arthropods	0.439	36.89	2975	15	13280000	17215	16107	557	0	551	182228431	219215394	37512450	33148	30004	5435	10041	18035	16258	2792	5813	20843	19257	2998	7156	10437	1789	3610	5825	911	2146	7115	1067	2692	13378	2268	4683	7097	1131	2674	8874	1260
Streptopelia turtur	European turtle-dove	Dunn et al., 2021	10.12688/wellcomeopenres.17060.1	GCA_901699155.2	NO	Deuterostomes	Birds	1.178	41.84	357	4	80120000	-	-	-	-	-	-	-	-	273698	247045	55146	72506	94099	84459	17458	26251	48814	44187	8375	14585	-	-	-	-	-	-	-	-	-	-	-	-	-	-	-	-	-
Strigops habroptila	Kakapo	Rhie et al., 2021	10.1038/s41586-021-03451-0	GCA_004027225.2	NO	Deuterostomes	Birds	1.148	42.03	99	6	83070000	-	-	-	-	-	-	-	-	282623	278488	60814	82758	92391	90577	18157	28455	47963	47329	8913	15637	-	-	-	-	-	-	-	-	-	-	-	-	-	-	-	-	-
Sus scrofa	Wild boar	Warr et al., 2020	10.1093/gigascience/giaa051	GCA_000003025.6	YES	Deuterostomes	Mammals	2.501	41.97	613	8	138900000	27280	17456	9292	0	532	1366682174	1053625899	81604315	285856	276064	66096	76894	151026	145709	32126	43366	66738	64586	12767	21084	110062	25055	32191	61913	13152	19209	26720	5010	8954	143134	34335	39718	73529	16329	21582	33744	6727
Syngnathus acus	Greater pipefish	Scott-Somme et a., 2023	10.12688/wellcomeopenres.19528.1	GCF_901709675.1	NO	Deuterostomes	Fishes	0.324	43.45	87	8	14970000	-	-	-	-	-	-	-	-	65355	61926	13399	18065	27683	25913	5540	7751	10454	9748	2047	2937	-	-	-	-	-	-	-	-	-	-	-	-	-	-	-	-	-
Takifugu bimaculatus	Tetrodon bimaculatus	Zhou et al., 2019	10.1038/s41597-019-0195-2	GCA_004026145.2	NO	Deuterostomes	Fishes	0.404	45.56	22	10	16780000	-	-	-	-	-	-	-	-	78605	70255	16059	19465	30031	26189	5551	7831	12958	11347	2511	3292	-	-	-	-	-	-	-	-	-	-	-	-	-	-	-	-	-
Tetraodon nigroviridis	Green spotted puffer	Jaillon et al., 2004	10.1038/nature03025	GCA_000180735.1	NO	Deuterostomes	Fishes	0.342	46.6	25773	104	667696	-	-	-	-	-	-	-	-	65661	59174	14118	16096	22559	20230	4530	5889	9868	8955	2086	2499	-	-	-	-	-	-	-	-	-	-	-	-	-	-	-	-	-
Thalassophryne amazonica	Peruvian toadfish	Wellcome Sanger Institute, 2019	Direct Submission	GCA_902500255.1	NO	Deuterostomes	Fishes	2.446	42.02	464	9	118100000	-	-	-	-	-	-	-	-	233525	196083	38775	62521	104863	86195	15888	29148	48802	40325	7253	13309	-	-	-	-	-	-	-	-	-	-	-	-	-	-	-	-	-
Tigriopus californicus	Tidepool copepod	Barreto et al., 2018	10.1038/s41559-018-0588-1	GCA_007210705.1	YES	Protostomes	Arthropods	0.191	42.32	459	6	15540000	15577	15577	0	0	0	115876942	45644433	29621171	22780	21132	4027	6838	22064	20450	4211	6329	7792	7274	1416	2274	11835	2167	3937	10869	2168	3451	4075	767	1318	4789	860	1673	4094	761	1358	1569	278
Trichoplusia ni	Cabbage looper	Chen et al., 2019	10.1111/1755-0998.12966	GCF_003590095.1	YES	Protostomes	Arthropods	0.368	35.67	1031	10	14150000	16952	15272	979	23	678	158590117	169627125	39993967	33240	27152	5009	9059	16337	13453	2379	4559	18776	16579	2518	5713	9106	1609	3161	4668	740	1676	5492	816	2082	12019	1965	4319	5859	982	2080	7224	1101
Xenopus laevis	African clawed frog	Session et al., 2016	10.1038/nature19840	GCF_001663975.1	YES	Deuterostomes	Amphibians	2.718	40.06	108033	8	128800000	35959	30263	2966	342	2388	1625613322	1004314713	88505770	341536	323432	57936	110020	137535	128429	23428	43668	77763	73433	12946	25408	171236	30691	58243	70121	12741	23977	39582	6850	13770	130131	22782	45007	47968	8483	16577	28092	4902
Xenopus tropicalis	Western clawed frog	Hellsten et al., 2010	10.1126/science.1183670	GCA_000004195.4	NO	Deuterostomes	Amphibians	1.451	40.75	6822	5	130800000	-	-	-	-	-	-	-	-	217021	197917	35830	66743	79891	71458	12911	24427	49044	43264	7651	14945	-	-	-	-	-	-	-	-	-	-	-	-	-	-	-	-	-
Zea mays	Maize	Jiao et al., 2017	10.1093/gigascience/gix134	GCF_000005005.2	NO	Plants	Plants	2.135	46.91	267	5	220800000	-	-	-	-	-	-	-	-	134555	99588	24747	26995	74437	55141	13196	15757	36005	27461	5628	9039	-	-	-	-	-	-	-	-	-	-	-	-	-	-	-	-	-
																							0.177425	0.340551			0.181806	0.335541			0.164918	0.352645
																							0.184323	0.336414			0.193358	0.336301			0.178833	0.345433
																							0.187441	0.324633			0.193743	0.328971			0.177608	0.338082
																							0.262909	0.260293			0.241463	0.283861			0.214857	0.302191
																							0.2318	0.283959			0.213081	0.301604			0.194347	0.325398
																							0.173405	0.348223			0.179639	0.342471			0.207243	0.413481
																							0.246426	0.255686			0.24228	0.267921			0.243804	0.266101
																							0.229325	0.286209			0.205971	0.30629			0.191212	0.327619
																							0.173021	0.356937			0.182149	0.34466			0.181462	0.347271
																							0.179866	0.339375			0.175412	0.342664			0.173689	0.349425
																							0.172485	0.358973			0.162299	0.363242			0.156253	0.378149
																							0.179545	0.330585			0.195575	0.317159			0.193111	0.304507
																							0.207453	0.307149			0.200337	0.31464			0.181762	0.338717
																							0.211226	0.303545			0.19668	0.320018			0.182266	0.336578
																							0.239309	0.279386			0.217417	0.300553			0.19554	0.324914
																							0.170851	0.354178			0.188559	0.33347			0.168408	0.342265
																							0.161275	0.363922			0.158476	0.368305			0.146383	0.384126
																							0.158551	0.364915			0.157676	0.36945			0.144389	0.385942
																							0.18146	0.335393			0.177558	0.348014			0.174147	0.348809
																							0.232896	0.286236			0.213361	0.3059			0.193341	0.327173
																							0.186778	0.327505			0.179424	0.335234			0.177302	0.336989
																							0.218364	0.299674			0.203721	0.313061			0.188049	0.327304
																							0.161498	0.364581			0.182055	0.338493			0.16712	0.365614
																							0.215294	0.300868			0.201129	0.312824			0.178955	0.338995
																							0.142204	0.383226			0.154751	0.382794			0.155145	0.37521
																							0.182176	0.343168			0.18705	0.341692			0.160857	0.364798
																							0.180711	0.332127			0.181146	0.336404			0.172844	0.341965
																							0.184615	0.333009			0.181383	0.338593			0.178994	0.343477
																							0.185126	0.329379			0.176253	0.348329			0.171528	0.347767
																							0.173723	0.347846			0.1705	0.358763			0.163616	0.362051
																							0.230339	0.273175			0.241752	0.265255			0.225993	0.295014
																							0.199419	0.309625			0.191793	0.323674			0.188073	0.324074
																							0.18796	0.329432			0.196713	0.323753			0.175325	0.34533
																							0.215019	0.30243			0.200351	0.316791			0.183021	0.332096
																							0.22739	0.288086			0.212088	0.307122			0.18947	0.335424
																							0.193101	0.317594			0.187366	0.334055			0.179405	0.339191
																							0.226132	0.29085			0.210899	0.308454			0.188305	0.334981
																							0.198837	0.319148			0.189107	0.329084			0.190495	0.329756
																							0.213228	0.302268			0.198708	0.317766			0.17958	0.341718
																							0.214386	0.299648			0.202945	0.31177			0.184023	0.339442
																							0.186839	0.331827			0.190823	0.328835			0.178488	0.336046
																							0.217479	0.292894			0.201548	0.315146			0.194478	0.326501
																							0.187386	0.325292			0.179814	0.342499			0.184773	0.333253
																							0.168858	0.356928			0.17087	0.36308			0.158302	0.358734
																							0.233965	0.274755			0.244	0.272204			0.221451	0.292242
																							0.213985	0.301849			0.211318	0.306354			0.193528	0.328557
																							0.211621	0.306001			0.212876	0.318449			0.189149	0.331235
																							0.197545	0.316241			0.189782	0.326612			0.186023	0.319486
																							0.212572	0.302445			0.196102	0.317138			0.182863	0.340892
																							0.149353	0.375972			0.159199	0.362196			0.155204	0.346
																							0.22825	0.283733			0.208427	0.305528			0.20268	0.315135
																							0.226869	0.283679			0.208584	0.304891			0.201872	0.311923
																							0.169206	0.35746			0.176454	0.33978			0.170458	0.344812
																							0.237539	0.280032			0.219435	0.299246			0.196977	0.324769
																							0.261026	0.25861			0.227561	0.289702			0.202748	0.316123
																							0.201727	0.311872			0.204479	0.30909			0.185128	0.33011
																							0.205733	0.307362			0.205762	0.310742			0.203322	0.311361
																							0.168827	0.352718			0.183198	0.338492			0.155393	0.366656
																							0.172784	0.351573			0.174471	0.346125			0.170374	0.353669
																							0.172675	0.34924			0.16941	0.352647			0.165554	0.359507
																							0.237001	0.279987			0.218863	0.298147			0.198096	0.319247
																							0.184254	0.3443			0.197246	0.330222			0.177296	0.347089
																							0.147091	0.390183			0.145707	0.391208			0.138334	0.405909
																							0.146478	0.385527			0.156569	0.370826			0.158637	0.373901
																							0.157151	0.375764			0.172513	0.346527			0.151486	0.377741
																							0.220655	0.298154			0.219269	0.30113			0.211938	0.307925
																							0.184755	0.330525			0.176258	0.351452			0.179956	0.343145
																							0.181143	0.334655			0.171731	0.357547			0.155684	0.371605
																							0.223222	0.293493			0.206704	0.310814			0.189535	0.330074
																							0.218372	0.297169			0.200459	0.314153			0.18832	0.330389
																							0.239423	0.278537			0.220481	0.297621			0.197674	0.326448
																							0.216371	0.291719			0.213792	0.299116			0.209992	0.301293
																							0.228582	0.277062			0.211959	0.299019			0.221292	0.290121
																							0.238585	0.272011			0.223925	0.291102			0.232942	0.279062
																							0.197748	0.31885			0.184326	0.338163			0.179864	0.330043
																							0.190564	0.323585			0.205917	0.309487			0.194666	0.31262
																							0.18448	0.33364			0.176838	0.338884			0.151879	0.344593
																							0.179129	0.340164			0.18242	0.340017			0.176297	0.346002
																							0.181035	0.337227			0.18068	0.341837			0.176844	0.345437
																							0.248494	0.271067			0.239314	0.285758			0.204945	0.329158
																							0.181806	0.335541
																							0.193358	0.336301
																							0.193743	0.328971
																							0.241463	0.283861
																							0.213081	0.301604			0.194563				0.183201
																							0.179639	0.342471
																							0.24228	0.267921
																							0.205971	0.30629
																							0.182149	0.34466
																							0.175412	0.342664
																							0.162299	0.363242
																							0.195575	0.317159
																							0.200337	0.31464
																							0.19668	0.320018
																							0.217417	0.300553
																							0.188559	0.33347
																							0.158476	0.368305
																							0.157676	0.36945
																							0.177558	0.348014
																							0.213361	0.3059
																							0.179424	0.335234
																							0.203721	0.313061
																							0.182055	0.338493
																							0.201129	0.312824
																							0.154751	0.382794
																							0.18705	0.341692
																							0.181146	0.336404
																							0.181383	0.338593
																							0.176253	0.348329
																							0.1705	0.358763
																							0.241752	0.265255
																							0.191793	0.323674
																							0.196713	0.323753
																							0.200351	0.316791
																							0.212088	0.307122
																							0.187366	0.334055
																							0.210899	0.308454
																							0.189107	0.329084
																							0.198708	0.317766
																							0.202945	0.31177
																							0.190823	0.328835
																							0.201548	0.315146
																							0.179814	0.342499
																							0.17087	0.36308
																							0.244	0.272204
																							0.211318	0.306354
																							0.212876	0.318449
																							0.189782	0.326612
																							0.196102	0.317138
																							0.159199	0.362196
																							0.208427	0.305528
																							0.208584	0.304891
																							0.176454	0.33978
																							0.219435	0.299246
																							0.227561	0.289702
																							0.204479	0.30909
																							0.205762	0.310742
																							0.183198	0.338492
																							0.174471	0.346125
																							0.16941	0.352647
																							0.218863	0.298147
																							0.197246	0.330222
																							0.145707	0.391208
																							0.156569	0.370826
																							0.172513	0.346527
																							0.219269	0.30113
																							0.176258	0.351452
																							0.171731	0.357547
																							0.206704	0.310814
																							0.200459	0.314153
																							0.220481	0.297621
																							0.213792	0.299116
																							0.211959	0.299019
																							0.223925	0.291102
																							0.184326	0.338163
																							0.205917	0.309487
																							0.176838	0.338884
																							0.18242	0.340017
																							0.18068	0.341837
																							0.239314	0.285758
																							0.164918	0.352645
																							0.178833	0.345433
																							0.177608	0.338082
																							0.214857	0.302191
																							0.194347	0.325398
																							0.207243	0.413481
																							0.243804	0.266101
																							0.191212	0.327619
																							0.181462	0.347271
																							0.173689	0.349425
																							0.156253	0.378149
																							0.193111	0.304507
																							0.181762	0.338717
																							0.182266	0.336578
																							0.19554	0.324914
																							0.168408	0.342265
																							0.146383	0.384126
																							0.144389	0.385942
																							0.174147	0.348809
																							0.193341	0.327173
																							0.177302	0.336989
																							0.188049	0.327304
																							0.16712	0.365614
																							0.178955	0.338995
																							0.155145	0.37521
																							0.160857	0.364798
																							0.172844	0.341965
																							0.178994	0.343477
																							0.171528	0.347767
																							0.163616	0.362051
																							0.225993	0.295014
																							0.188073	0.324074
																							0.175325	0.34533
																							0.183021	0.332096
																							0.18947	0.335424
																							0.179405	0.339191
																							0.188305	0.334981
																							0.190495	0.329756
																							0.17958	0.341718
																							0.184023	0.339442
																							0.178488	0.336046
																							0.194478	0.326501
																							0.184773	0.333253
																							0.158302	0.358734
																							0.221451	0.292242
																							0.193528	0.328557
																							0.189149	0.331235
																							0.186023	0.319486
																							0.182863	0.340892
																							0.155204	0.346
																							0.20268	0.315135
																							0.201872	0.311923
																							0.170458	0.344812
																							0.196977	0.324769
																							0.202748	0.316123
																							0.185128	0.33011
																							0.203322	0.311361
																							0.155393	0.366656
																							0.170374	0.353669
																							0.165554	0.359507
																							0.198096	0.319247
																							0.177296	0.347089
																							0.138334	0.405909
																							0.158637	0.373901
																							0.151486	0.377741
																							0.211938	0.307925
																							0.179956	0.343145
																							0.155684	0.371605
																							0.189535	0.330074
																							0.18832	0.330389
																							0.197674	0.326448
																							0.209992	0.301293
																							0.221292	0.290121
																							0.232942	0.279062
																							0.179864	0.330043
																							0.194666	0.31262
																							0.151879	0.344593
																							0.176297	0.346002
																							0.176844	0.345437
																							0.204945	0.329158
																							0.19228	0.327333
																							5.20075	3.05499
[truncated: 10 more columns]
