# Supplementary material for: Genome composition and GC content influence loci distribution in reduced representation genomic studies
Source: BMC Genomics. 2024 Apr 25;25:410. doi: 10.1186/s12864-024-10312-3 (PMC11046876; doi:10.1186/s12864-024-10312-3)
Supplement: Supplementary file 2 — Supplementary Material 2: Data S2 [file 12864_2024_10312_MOESM2_ESM.xlsx]

## Sheet: Hoja 1
Data S2: Number of unique loci and unique selected loci BLASTing to Intergenic, Exonic or Intronic category
Species	Experiment	Intergenic	Exon	Intron
Aaegypti	Alf	26584	7923	34112
Aaegypti	AlfS	4913	1740	6209
Aaegypti	AlfW	8741	2218	11317
Aaegypti	Bae	8599	2565	10665
Aaegypti	BaeS	1483	600	1794
Aaegypti	BaeW	2953	715	3712
Aaegypti	Csp	13795	4270	17157
Aaegypti	CspS	2675	1048	3101
Aaegypti	CspW	4579	1183	5825
Achrysaetos	Alf	128803	20892	150421
Achrysaetos	AlfS	29364	5694	33766
Achrysaetos	AlfW	37045	5127	43724
Achrysaetos	Bae	21694	3569	26010
Achrysaetos	BaeS	4100	833	4871
Achrysaetos	BaeW	7132	1040	8626
Achrysaetos	Csp	41293	7029	46934
Achrysaetos	CspS	8350	1664	9606
Achrysaetos	CspW	12641	1979	14556
Agambiae	Alf	32998	9492	10536
Agambiae	AlfS	7928	2601	2538
Agambiae	AlfW	8740	2017	2801
Agambiae	Bae	7215	2263	2183
Agambiae	BaeS	1603	742	498
Agambiae	BaeW	2108	385	610
Agambiae	Csp	10850	2075	3494
Agambiae	CspS	2545	573	860
Agambiae	CspW	2931	510	958
Apisum	Alf	8046	3174	5224
Apisum	AlfS	1489	659	883
Apisum	AlfW	2688	992	1852
Apisum	Bae	6094	2084	4247
Apisum	BaeS	1066	450	706
Apisum	BaeW	2110	632	1550
Apisum	Csp	5339	2715	3629
Apisum	CspS	1032	598	629
Apisum	CspW	1769	821	1339
Atauschii	Alf	149894	24411	17202
Atauschii	AlfS	40672	6202	3475
Atauschii	AlfW	38105	6229	5514
Atauschii	Bae	33009	4575	4267
Atauschii	BaeS	7202	1061	729
Atauschii	BaeW	9860	1237	1550
Atauschii	Csp	79097	9360	7678
Atauschii	CspS	19439	2299	1475
Atauschii	CspW	22079	2612	2598
Athaliana	Alf	1520	7009	834
Athaliana	AlfS	233	1281	106
Athaliana	AlfW	573	2403	366
Athaliana	Bae	1054	3326	475
Athaliana	BaeS	147	680	54
Athaliana	BaeW	429	1057	200
Athaliana	Csp	1805	6615	644
Athaliana	CspS	269	1317	65
Athaliana	CspW	763	2095	266
Bolareacea	Alf	18443	11663	2604
Bolareacea	AlfS	3031	2233	378
Bolareacea	AlfW	6884	3797	1061
Bolareacea	Bae	11627	5102	1613
Bolareacea	BaeS	1636	1032	198
Bolareacea	BaeW	4700	1547	689
Bolareacea	Csp	18529	10583	2484
Bolareacea	CspS	2769	2061	298
Bolareacea	CspW	7126	3338	1013
Canna	Alf	111759	12804	104082
Canna	AlfS	22893	3310	21230
Canna	AlfW	34761	3260	32207
Canna	Bae	19512	2368	18552
Canna	BaeS	3457	551	3341
Canna	BaeW	6721	667	6307
Canna	Csp	40868	5325	36333
Canna	CspS	8050	1285	7198
Canna	CspW	12937	1476	11553
Cannuum	Alf	75448	11567	12641
Cannuum	AlfS	12247	1913	1912
Cannuum	AlfW	27452	4107	4708
Cannuum	Bae	55929	3804	5657
Cannuum	BaeS	8121	635	816
Cannuum	BaeW	21607	1323	2188
Cannuum	Csp	89746	8231	10588
Cannuum	CspS	13977	1537	1691
Cannuum	CspW	33326	2655	4004
Cargus	Alf	47299	11336	51983
Cargus	AlfS	8692	2774	9195
Cargus	AlfW	15862	2769	17597
Cargus	Bae	8959	2412	10146
Cargus	BaeS	1618	530	1667
Cargus	BaeW	3059	624	3568
Cargus	Csp	19910	5552	21884
Cargus	CspS	3490	1319	3686
Cargus	CspW	6746	1570	7556
Cauratus	Alf	59434	26848	77964
Cauratus	AlfS	10544	5788	13472
Cauratus	AlfW	20322	7641	27124
Cauratus	Bae	11852	6599	14504
Cauratus	BaeS	1953	1416	2370
Cauratus	BaeW	4244	1944	5307
Cauratus	Csp	23789	11011	27867
Cauratus	CspS	4107	2367	4653
Cauratus	CspW	8305	3424	10080
Cbaccatum	Alf	84748	7731	8750
Cbaccatum	AlfS	13358	1397	1295
Cbaccatum	AlfW	31051	2612	3277
Cbaccatum	Bae	61659	2483	3661
Cbaccatum	BaeS	8836	430	524
Cbaccatum	BaeW	23906	805	1457
Cbaccatum	Csp	99165	5420	6675
Cbaccatum	CspS	15498	1082	963
Cbaccatum	CspW	36821	1686	2598
Ccarpio	Alf	70650	21348	59073
Ccarpio	AlfS	12771	4794	10325
Ccarpio	AlfW	23949	5843	20516
Ccarpio	Bae	13772	5004	11063
Ccarpio	BaeS	2317	1177	1847
Ccarpio	BaeW	4924	1398	3927
Ccarpio	Csp	26817	8527	21249
Ccarpio	CspS	4750	1877	3638
Ccarpio	CspW	9219	2513	7430
Celaphus	Alf	182384	8453	35354
Celaphus	AlfS	41708	2608	8363
Celaphus	AlfW	52979	1669	10096
Celaphus	Bae	46932	1439	9687
Celaphus	BaeS	9015	399	1811
Celaphus	BaeW	15397	350	3248
Celaphus	Csp	100898	3503	19319
Celaphus	CspS	21231	941	4225
Celaphus	CspW	31082	859	5905
Celegans	Alf	1618	4030	1509
Celegans	AlfS	278	755	252
Celegans	AlfW	566	1307	493
Celegans	Bae	550	1545	634
Celegans	BaeS	105	326	96
Celegans	BaeW	192	415	224
Celegans	Csp	1034	3446	899
Celegans	CspS	180	727	145
Celegans	CspW	376	1008	322
Cintestinalis	Alf	1862	5570	3726
Cintestinalis	AlfS	299	1002	501
Cintestinalis	AlfW	660	1873	1535
Cintestinalis	Bae	775	2446	1560
Cintestinalis	BaeS	116	442	241
Cintestinalis	BaeW	290	829	629
Cintestinalis	Csp	1081	4216	2003
Cintestinalis	CspS	194	835	300
Cintestinalis	CspW	345	1373	753
Cmoneduloides	Alf	95128	20615	123056
Cmoneduloides	AlfS	20178	5271	25963
Cmoneduloides	AlfW	28676	5287	37884
Cmoneduloides	Bae	16001	3447	21473
Cmoneduloides	BaeS	2853	752	3718
Cmoneduloides	BaeW	5352	1005	7515
Cmoneduloides	Csp	35747	7678	44404
Cmoneduloides	CspS	7156	1716	8793
Cmoneduloides	CspW	11273	2255	13947
Cparvulus	Alf	103030	14069	102855
Cparvulus	AlfS	21402	3733	21325
Cparvulus	AlfW	31412	3465	31889
Cparvulus	Bae	16347	2245	16752
Cparvulus	BaeS	2935	502	3005
Cparvulus	BaeW	5587	617	5692
Cparvulus	Csp	39419	5189	36778
Cparvulus	CspS	7713	1163	7131
Cparvulus	CspW	12640	1570	11835
Cpepo	Alf	4310	9397	3702
Cpepo	AlfS	783	1793	570
Cpepo	AlfW	1389	3011	1382
Cpepo	Bae	2164	2580	1435
Cpepo	BaeS	360	510	198
Cpepo	BaeW	734	811	568
Cpepo	Csp	5166	6812	2894
Cpepo	CspS	864	1418	412
Cpepo	CspW	1823	2059	1121
Cpicta	Alf	169697	19676	174506
Cpicta	AlfS	36984	4830	37644
Cpicta	AlfW	50612	5238	53195
Cpicta	Bae	33298	3744	35487
Cpicta	BaeS	6294	848	6497
Cpicta	BaeW	10841	1101	11797
Cpicta	Csp	71978	7598	71979
Cpicta	CspS	14777	1668	14430
Cpicta	CspW	22415	2221	22810
Csativa	Alf	17524	5940	2506
Csativa	AlfS	3127	991	319
Csativa	AlfW	6039	2114	1045
Csativa	Bae	7566	2267	1176
Csativa	BaeS	1302	401	151
Csativa	BaeW	2545	760	463
Csativa	Csp	18888	5767	2265
Csativa	CspS	3606	1130	340
Csativa	CspW	6211	1922	844
Cvirginica	Alf	12537	7561	14683
Cvirginica	AlfS	1782	1330	1834
Cvirginica	AlfW	4785	2536	6008
Cvirginica	Bae	6676	4833	7499
Cvirginica	BaeS	965	963	1021
Cvirginica	BaeW	2604	1473	3055
Cvirginica	Csp	6924	6156	7482
Cvirginica	CspS	1018	1164	1000
Cvirginica	CspW	2785	2024	3062
Dmelanogaster	Alf	7457	11797	10767
Dmelanogaster	AlfS	1710	2853	2352
Dmelanogaster	AlfW	2104	2938	3159
Dmelanogaster	Bae	1002	1828	1502
Dmelanogaster	BaeS	225	459	295
Dmelanogaster	BaeW	324	457	497
Dmelanogaster	Csp	3513	5091	5096
Dmelanogaster	CspS	878	1329	1105
Dmelanogaster	CspW	902	1316	1416
Drerio	Alf	35267	13992	53088
Drerio	AlfS	5906	3101	8773
Drerio	AlfW	12503	3976	19122
Drerio	Bae	6151	3112	9146
Drerio	BaeS	930	686	1396
Drerio	BaeW	2264	907	3494
Drerio	Csp	13485	5627	19058
Drerio	CspS	2235	1205	3068
Drerio	CspW	4858	1750	7086
Gevgoodei	Alf	168610	20691	188595
Gevgoodei	AlfS	35606	5136	40513
Gevgoodei	AlfW	51662	5490	57135
Gevgoodei	Bae	32779	3843	38260
Gevgoodei	BaeS	5993	819	6893
Gevgoodei	BaeW	10903	1140	12825
Gevgoodei	Csp	70291	7883	76395
Gevgoodei	CspS	14102	1771	15095
Gevgoodei	CspW	22377	2287	24302
Gwilldenowi	Alf	27109	13614	41747
Gwilldenowi	AlfS	5049	3228	7648
Gwilldenowi	AlfW	8880	3466	13846
Gwilldenowi	Bae	6217	3278	9568
Gwilldenowi	BaeS	1098	771	1551
Gwilldenowi	BaeW	2206	850	3410
Gwilldenowi	Csp	12971	5947	18474
Gwilldenowi	CspS	2340	1355	3311
Gwilldenowi	CspW	4392	1729	6370
Hsapiens	Alf	116364	26489	158856
Hsapiens	AlfS	25023	7410	35793
Hsapiens	AlfW	34892	6187	46673
Hsapiens	Bae	27674	4986	38156
Hsapiens	BaeS	5011	1234	7090
Hsapiens	BaeW	9406	1398	12918
Hsapiens	Csp	66215	12671	85667
Hsapiens	CspS	13603	3139	17962
Hsapiens	CspW	20854	3423	26480
Municolor	Alf	167817	14496	215334
Municolor	AlfS	30697	2974	40625
Municolor	AlfW	56762	4355	70833
Municolor	Bae	38320	3558	50050
Municolor	BaeS	6666	698	9044
Municolor	BaeW	13070	1085	16737
Municolor	Csp	74058	6399	94333
Municolor	CspS	13771	1353	18230
Municolor	CspW	24848	1944	30685
Oanatinus	Alf	60501	11285	75897
Oanatinus	AlfS	12491	3118	15993
Oanatinus	AlfW	18913	2640	23025
Oanatinus	Bae	13724	2389	16828
Oanatinus	BaeS	2436	615	3324
Oanatinus	BaeW	4664	590	5569
Oanatinus	Csp	37658	5131	45599
Oanatinus	CspS	7636	1308	9734
Oanatinus	CspW	11722	1393	13963
Obiroi	Alf	8960	9502	18924
Obiroi	AlfS	2182	2176	4389
Obiroi	AlfW	2467	2591	5214
Obiroi	Bae	3131	3678	5862
Obiroi	BaeS	682	840	1284
Obiroi	BaeW	930	1033	1740
Obiroi	Bae	3159	3686	5870
Obiroi	Csp	2271	2762	4008
Obiroi	CspS	567	703	936
Obiroi	CspW	613	706	1142
Oeuropaea	Alf	34287	12896	9397
Oeuropaea	AlfS	5938	2285	1331
Oeuropaea	AlfW	12141	4340	3714
Oeuropaea	Bae	15165	3751	3301
Oeuropaea	BaeS	2412	650	455
Oeuropaea	BaeW	5422	1238	1310
Oeuropaea	Csp	34750	8840	6454
Oeuropaea	CspS	5846	1761	944
Oeuropaea	CspW	12813	2805	2552
Pcanaliculata	Alf	18037	19425	31190
Pcanaliculata	AlfS	3862	4175	6087
Pcanaliculata	AlfW	5277	5707	10117
Pcanaliculata	Bae	6301	5125	9585
Pcanaliculata	BaeS	1333	1130	1809
Pcanaliculata	BaeW	1961	1391	3190
Pcanaliculata	Csp	8721	8876	13609
Pcanaliculata	CspS	1803	1988	2630
Pcanaliculata	CspW	2675	2606	4416
Pmaniculatus	Alf	159104	16826	126033
Pmaniculatus	AlfS	34737	4699	29487
Pmaniculatus	AlfW	46964	3819	34894
Pmaniculatus	Bae	42335	3442	31320
Pmaniculatus	BaeS	8214	932	6480
Pmaniculatus	BaeW	13862	821	9613
Pmaniculatus	Csp	87529	7931	61511
Pmaniculatus	CspS	17703	1963	13051
Pmaniculatus	CspW	27404	2087	18468
Pmuralis	Alf	102154	19998	133366
Pmuralis	AlfS	20416	4691	26438
Pmuralis	AlfW	31928	5391	42370
Pmuralis	Bae	13884	3059	18627
Pmuralis	BaeS	2530	671	3384
Pmuralis	BaeW	4578	910	6254
Pmuralis	Csp	43899	8842	54820
Pmuralis	CspS	9016	2031	10947
Pmuralis	CspW	13425	2543	17278
Pranga	Alf	34290	16265	46466
Pranga	AlfS	6570	3839	8757
Pranga	AlfW	11222	4221	15239
Pranga	Bae	5749	3541	7681
Pranga	BaeS	1008	812	1337
Pranga	BaeW	1868	985	2569
Pranga	Csp	11628	6609	15586
Pranga	CspS	2149	1518	2752
Pranga	CspW	3858	1913	5276
Ptrichocarpa	Alf	13479	13660	7648
Ptrichocarpa	AlfS	2339	2442	1092
Ptrichocarpa	AlfW	4596	4643	3031
Ptrichocarpa	Bae	4146	3163	1694
Ptrichocarpa	BaeS	632	559	208
Ptrichocarpa	BaeW	1576	1033	692
Ptrichocarpa	Csp	11719	8669	3586
Ptrichocarpa	CspS	2086	1790	516
Ptrichocarpa	CspW	3991	2692	1432
Rmaidis	Alf	3872	2254	3540
Rmaidis	AlfS	703	464	614
Rmaidis	AlfW	1355	718	1255
Rmaidis	Bae	3020	1523	2654
Rmaidis	BaeS	503	350	423
Rmaidis	BaeW	1103	459	936
Rmaidis	Csp	2475	1807	2253
Rmaidis	CspS	511	425	353
Rmaidis	CspW	815	547	796
Slitura	Alf	10437	6189	13378
Slitura	AlfS	1789	1378	2268
Slitura	AlfW	3610	1748	4683
Slitura	Bae	7115	3268	8874
Slitura	BaeS	1067	671	1260
Slitura	BaeW	2692	1004	3460
Slitura	Csp	5825	3336	7097
Slitura	CspS	911	750	1131
Slitura	CspW	2146	993	2674
Sorbicularis	Alf	36496	14745	55928
Sorbicularis	AlfS	6533	3449	9818
Sorbicularis	AlfW	12311	4019	19092
Sorbicularis	Bae	9915	4439	14692
Sorbicularis	BaeS	1705	1066	2456
Sorbicularis	BaeW	3515	1194	5258
Sorbicularis	Csp	17663	7297	25852
Sorbicularis	CspS	3036	1641	4279
Sorbicularis	CspW	6234	2170	9454
Sscrofa	Alf	110062	22868	143134
Sscrofa	AlfS	25055	6706	34335
Sscrofa	AlfW	32191	4985	39718
Sscrofa	Bae	26720	4122	33744
Sscrofa	BaeS	5010	1030	6727
Sscrofa	BaeW	8954	1114	11016
Sscrofa	Csp	61913	10267	73529
Sscrofa	CspS	13152	2645	16329
Sscrofa	CspW	19209	2575	21582
Stuberosum	Alf	17377	9712	7941
Stuberosum	AlfS	2819	1553	1133
Stuberosum	AlfW	6630	3407	3126
Stuberosum	Bae	11015	3190	3262
Stuberosum	BaeS	1649	527	470
Stuberosum	BaeW	4229	1061	1308
Stuberosum	Csp	20748	6923	6309
Stuberosum	CspS	3660	1271	931
Stuberosum	CspW	7101	2209	2465
Tbimaculatus	Alf	32835	10513	26907
Tbimaculatus	AlfS	7457	2755	5847
Tbimaculatus	AlfW	9354	2521	7590
Tbimaculatus	Bae	5138	2198	4011
Tbimaculatus	BaeS	1115	574	822
Tbimaculatus	BaeW	1525	539	1228
Tbimaculatus	Csp	12374	4224	9591
Tbimaculatus	CspS	2579	1017	1955
Tbimaculatus	CspW	3703	1199	2929
Tcalifornicus	Alf	11835	4508	4789
Tcalifornicus	AlfS	2167	1000	860
Tcalifornicus	AlfW	3937	1228	1673
Tcalifornicus	Bae	4075	1630	1569
Tcalifornicus	BaeS	767	371	278
Tcalifornicus	BaeW	1318	432	524
Tcalifornicus	Csp	10869	5487	4094
Tcalifornicus	CspS	2168	1282	761
Tcalifornicus	CspW	3451	1520	1358
Tni	Alf	9106	6027	12019
Tni	AlfS	1609	1435	1965
Tni	AlfW	3161	1579	4319
Tni	Bae	5492	2807	7224
Tni	BaeS	816	601	1101
Tni	BaeW	2082	809	2822
Tni	Csp	4668	2826	5859
Tni	CspS	740	657	982
Tni	CspW	1676	803	2080
Xlaevis	Alf	171236	22065	130131
Xlaevis	AlfS	30691	4463	22782
Xlaevis	AlfW	58243	6770	45007
Xlaevis	Bae	39582	5759	28092
Xlaevis	BaeS	6850	1194	4902
Xlaevis	BaeW	13770	1726	9912
Xlaevis	Csp	70121	10340	47968
Xlaevis	CspS	12741	2204	8483
Xlaevis	CspW	23977	3114	16577
